# Supplementary material for: Health Literacy and Its Associations with Understanding and Perception of Front-of-Package Nutrition Labels among Higher Education Students
Source: Int J Environ Res Public Health. 2022 Jul 19;19(14):8751. doi: 10.3390/ijerph19148751 (PMC9319699; doi:10.3390/ijerph19148751)
Supplement: Supplementary file 1 [file ijerph-19-08751-s001.zip]

Archive with 1 entries (1 files):
- ijerph-1783792-supplementary.pdf
